# Supplementary material for: Real-life evaluation of histologic scores for Ulcerative Colitis in remission
Source: PLoS One. 2021 Mar 8;16(3):e0248224. doi: 10.1371/journal.pone.0248224 (PMC7939352; doi:10.1371/journal.pone.0248224)
Supplement: S1 Data — (CSV) [file pone.0248224.s009.csv]

	KEYID	Biopsy_location	Totalscore	Sex	Age1	Age2	Disease_duration	Smoker_debut	AntiTNF_treatment	AntiTNF	AntiTNF_binary	Endo_subscore	TNF_value	Tnf_norm	Calprotectin	Endoscopic_findings	GeboesScore	Clin_score_method	Clinical_score	Mesalazin	Steroids	AzathioprineMCP	Methotrexate	Endo_score_methode	Grad0Structuralarchitecturalchanges	Grade1Chronicinflammatoryinfiltrate	Grade2BLaminaproprianeutrophils	Grade2AEosinophils	Grade3Neutrophilsinepithelium	Grade4Cryptdestruction	Grade5Erosjonulcus	Basalplasmacytose	FinalGradeGeboes	FinalGradeRobarts	FinalGradeNancy	Grad0Structuralarchitecturalchanges_SWS	Grad0Structuralarchitecturalchanges_LBR	Grad0Structuralarchitecturalchanges_SMD	Grade1Chronicinflammatoryinfiltrate_SWS	Grade1Chronicinflammatoryinfiltrate_LBR	Grade1Chronicinflammatoryinfiltrate_SMD	Grade2AEosinophils_SWS	Grade2AEosinophils_LBR	Grade2AEosinophils_SMD	Grade2BLaminaproprianeutrophils_SWS	Grade2BLaminaproprianeutrophils_LBR	Grade2BLaminaproprianeutrophils_SMD	Grade3Neutrophilsinepithelium_SWS	Grade3Neutrophilsinepithelium_LBR
4	990040	Rectum	0	Female	28	36	100	0-Never	0-No	No	No	0	1600	yes	45	0-Remission	NA	UCCS	0	Yes	No	No	No	Mayo	0	0	0	0	0	0	0	0	0	0	0	0	0	0	0	0	0	0	0	0	0	0	0	0	0
5	990031	Rectum	8	Female	54	56	22	0-Never	1-Yes	Adalimumab	Yes	0	4400	yes	25	0-Remission	NA	UCCS	0	No	No	No	No	Mayo	1	2	1	1	2	1	0	1	18	16	3	1	3	2	1	3	2	0	3	1	2	3	2	2	2
6	30054	Sigmoideum	0	Female	43	45	21	0-Never	1-Yes	Infliximab	Yes	0	2400	yes	100	0-Remission	NA	UCCS	0	Yes	No	No	No	Mayo	0	0	0	0	0	0	0	0	1	0	0	0	2	0	0	0	0	0	0	0	0	0	0	0	0
7	990155	NA	7	Male	NA	64	15	0-Never	1-Yes	Infliximab	Yes	0	5400	yes	NA	0-Remission	NA	UCCS	1	Yes	No	Yes	No	Mayo	1	1	0	1	0	0	4	0	10	6	1	1	1	0	0	1	1	0	2	0	0	0	0	0	0
8	990007	Sigmoideum	2	Male	28	30	28	9-Unknown		No	No	0	1030	yes	25	0-Remission	NA	UCCS	0	Yes	No	No	No	Mayo	1	1	0	0	0	0	0	0	5	1	1	1	3	1	1	2	1	0	1	0	0	0	0	0	0
9	30108	Rectum	0	Female	34	47	156	9-Unknown		No	No	0	7500	yes	85	0-Remission	NA	UCCS	1	Yes	No	No	No	Mayo	0	0	0	0	0	0	0	0	0	0	0	0	0	0	0	0	0	0	0	0	0	0	0	0	0
10	30064	Rectum	0	Female	31	45	170	0-Never	1-Yes	Infliximab	Yes	0	3600	yes	25	0-Remission	NA	UCCS	0	Yes	No	Yes	No	Mayo	0	0	0	0	0	0	0	0	4	1	0	0	1	0	1	1	1	0	0	0	0	0	0	0	0
11	990044	Sigmoideum	0	Female	35	39	47	0-Never	1-Yes	Infliximab	Yes	0	4400	yes	25	0-Remission	NA	UCCS	0	Yes	No	Yes	No	Mayo	0	0	0	0	0	0	0	0	0	0	0	0	1	0	0	0	0	0	0	0	0	0	0	0	0
12	30067	NA	0	Male	34	47	161	0-Never	1-Yes	No	No	0	10300	no	NA	0-Remission	NA	UCCS	0	Yes	No	No	No	Mayo	0	0	0	0	0	0	0	0	3	0	0	0	0	0	0	1	0	0	2	0	0	0	0	0	0
13	990159	Sigmoideum	3	Female	18	33	187	0-Never	1-Yes	Infliximab	Yes	0	2900	yes	25	0-Remission	NA	UCCS	0	Yes	No	Yes	No	Mayo	1	1	0	1	0	0	0	0	7	1	0	1	1	0	1	1	1	1	2	1	0	0	0	0	0
14	30075	Sigmoideum	0	Female	42	45	39	1-Exrøyk	1-Yes	Infliximab	Yes	0	15400	no	NA	0-Remission	NA	UCCS	0	Yes	No	Yes	No	Mayo	0	0	0	0	0	0	0	0	0	0	0	0	1	0	0	0	0	0	0	0	0	0	0	0	0
15	30078	NA	0	Male	24	28	47		1-Yes	Infliximab	Yes	0	14200	no	70	0-Remission	NA	UCCS	0	Yes	No	Yes	No	Mayo	0	0	0	0	0	0	0	0	4	1	0	1	1	0	1	1	1	0	0	0	0	0	0	0	0
16	990124	Rectum	1	Female	40	50	128	9-Unknown	1-Yes	Infliximab	Yes	0	5800	yes	NA	0-Remission	NA	UCCS	0	Yes	No	No	No	Mayo	0	1	0	0	0	0	0	0	6	2	0	0	1	0	1	1	3	0	1	1	0	0	0	0	0
17	990073	Sigmoideum	2	Female	11	21	116	0-Never	1-Yes	No	No	0	3700	yes	NA	0-Remission	NA	UCCS	0	Yes	No	Yes	No	Mayo	1	1	0	0	0	0	0	0	5	1	0	1	1	0	1	1	2	0	1	0	0	0	0	0	0
18	990076	Rectum	0	Female	33	49	200	0-Never	1-Yes	Infliximab	Yes	1	7400	yes	25	0-Remission	NA	UCCS	0	Yes	No	No	No	Mayo	0	0	0	0	0	0	0	0	2	1	0	0	1	0	0	2	0	0	0	0	0	0	0	0	0
19	990112	Rectum	0	Female	36	43	84	9-Unknown	1-Yes	Infliximab	Yes	1	3000	yes	635	0-Remission	NA	UCCS	1	Yes	No	No	No	Mayo	0	0	0	0	0	0	0	0	3	1	0	0	1	0	1	0	1	0	0	0	0	0	0	0	0
20	990001	Sigmoideum	0	Female	60	67	90	0-Never	1-Yes	No	No	0	4800	yes	95	0-Remission	NA	UCCS	0	Yes	No	No	No	Mayo	0	0	0	0	0	0	0	0	1	0	0	0	1	0	0	1	0	0	0	0	0	0	0	0	0
21	990106	Rectum	0	Female	11	20	237	0-Never	1-Yes	Infliximab	Yes	0	3400	yes	NA	0-Remission	NA	UCCS	0	Yes	No	No	Yes	Mayo	0	0	0	0	0	0	0	0	5	2	1	0	2	0	1	2	2	0	1	1	0	0	0	0	0
22	30010	Rectum	2	Male	56	56	1	0-Never	0-No	No	No	1	6100	yes	40	0-Remission	NA	MAYO	0	Yes	Yes-po	No	No	Mayo	1	1	0	0	0	0	0	0	14	6	2	1	2	1	1	2	3	0	1	2	0	1	1	1	1
23	990131	Rectum	2	Female	29	43	185	1-Exrøyk	0-No	No	No	0	11200	no	595	0-Remission	NA	UCCS	0	Yes	No	No	No	Mayo	1	1	0	0	0	0	0	0	12	10	2	0	2	0	1	2	3	1	2	2	0	2	0	0	1
24	990084	Rectum	0	Male	22	24	33	9-Unknown	1-Yes	Infliximab	Yes	0	3900	yes	40	0-Remission	NA	UCCS	0	Yes	No	No	No	Mayo	0	0	0	0	0	0	0	0	3	0	0	0	2	0	0	1	0	0	2	0	0	0	0	0	0
25	990037	NA	2	Female	33	43	120	0-Never	1-Yes	Infliximab	Yes	1	9600	yes	25	0-Remission	NA	UCCS	0	Yes	No	Yes	No	Mayo	1	1	0	0	0	0	0	0	4	1	0	1	1	0	0	1	1	0	1	0	0	0	0	0	0
26	990163	Sigmoideum	2	Female	64	65	16	0-Never	1-Yes	Infliximab	Yes	0	13300	no	75	0-Remission	NA	UCCS	1	Yes	No	Yes	No	Mayo	1	1	0	0	0	0	0	0	7	3	1	0	3	0	1	2	1	0	1	0	0	1	0	0	1
27	990039	Rectum	0	Female	41	52	128	1-Exrøyk	0-No	No	No	1	14000	no	75	0-Remission	NA	UCCS	0	Yes	No	No	No	Mayo	0	0	0	0	0	0	0	0	1	0	0	0	2	0	0	1	0	0	0	0	0	0	0	0	0
28	990027	NA	2	Female	23	27	63	9-Unknown	1-Yes	Infliximab	Yes	1	6800	yes	25	0-Remission	NA	UCCS	0	Yes	No	Yes	No	Mayo	1	1	0	0	0	0	0	0	5	1	0	1	2	0	1	1	1	0	1	0	0	0	0	0	0
29	990119	Other	5	Female	34	43	118	0-Never	1-Yes	Infliximab	Yes	0	13100	no	680	0-Remission	NA	UCCS	1	Yes	No	Yes	No	Mayo	1	1	1	0	1	1	0	0	14	6	2	1	2	1	2	2	3	0	1	2	0	1	0	1	1
30	990147	Rectum	2	Male	44	49	69	1-Exrøyk	1-Yes	Adalimumab	Yes	1	16500	no	NA	0-Remission	NA	UCCS	1	Yes	No	Yes	No	Mayo	1	1	0	0	0	0	0	0	6	2	1	1	3	1	1	1	2	0	2	0	0	1	0	0	0
31	990110	Rectum	0	Male	26	30	50		1-Yes	Adalimumab	Yes	0	6100	yes	65	0-Remission	NA	UCCS	0	Yes	No	Yes	No	Mayo	0	0	0	0	0	0	0	0	0	0	0	0	1	0	0	0	0	0	0	0	0	0	0	0	0
32	990088	Sigmoideum	0	Female	23	24	20	0-Never	1-Yes	Infliximab	Yes	0	6300	yes	NA	0-Remission	NA	UCCS	0	Yes	No	No	Yes	Mayo	0	0	0	0	0	0	0	0	2	0	0	0	2	0	0	1	0	0	1	0	0	0	0	0	0
33	990103	Rectum	0	Male	19	21	25	0-Never	1-Yes	Infliximab	Yes	0	2500	yes	25	0-Remission	NA	UCCS	0	Yes	No	Yes	No	Mayo	0	0	0	0	0	0	0	0	4	1	0	1	2	0	0	1	1	0	1	0	0	0	0	0	0
34	30097	Sigmoideum	0	Female	31	47	192	1-Exrøyk	1-Yes	Infliximab	Yes	0	3000	yes	25	0-Remission	NA	UCCS	0	Yes	No	No	Yes	Mayo	0	0	0	0	0	0	0	0	0	0	0	0	1	0	0	0	0	0	0	0	0	0	0	0	0
35	30031	Rectum	0	Female	24	25	12	1-Exrøyk	0-No	No	No	0	3900	yes	NA	0-Remission	NA	UCCS	1	Yes	No	No	No	Mayo	0	0	0	0	0	0	0	0	1	0	0	0	1	0	0	1	0	0	0	0	0	0	0	0	0
36	990133	Rectum	0	Male	29	44	181	0-Never	1-Yes	No	No	1	4700	yes	25	0-Remission	NA	UCCS	0	Yes	No	No	Yes	Mayo	0	0	0	0	0	0	0	0	7	3	1	0	3	0	1	1	2	0	1	0	0	1	0	0	1
37	990008	Rectum	5	Female	36	42	63	0-Never	1-Yes	No	No	0	6300	yes	NA	0-Remission	NA	UCCS	0	Yes	No	Yes	No	Mayo	1	1	0	0	2	1	0	0	12	7	2	1	1	1	1	2	2	0	2	0	0	2	0	2	2
38	30037	Sigmoideum	0	Male	16	23	82	0-Never	1-Yes	No	No	0	11100	no	NA	0-Remission	NA	UCCS	0	No	No	No	No	Mayo	0	0	0	0	0	0	0	0	2	0	0	0	0	0	0	0	0	0	1	0	0	0	0	0	0
39	990072	Rectum	0	Female	17	29	144	0-Never	1-Yes	Adalimumab	Yes	1	2700	yes	NA	0-Remission	NA	UCCS	0	Yes	No	No	No	Mayo	0	0	0	0	0	0	0	0	3	0	0	0	1	0	0	1	0	0	2	0	0	0	0	0	0
40	990057	Sigmoideum	0	Male	NA	35	27	9-Unknown	1-Yes	Adalimumab	Yes	0	600	yes	25	0-Remission	NA	UCCS	0	Yes	No	No	Yes	Mayo	0	0	0	0	0	0	0	0	5	1	0	1	2	1	1	1	2	0	1	0	0	0	0	0	0
41	30047	Rectum	0	Male	13	30	83	0-Never	1-Yes	Adalimumab	Yes	0	6700	yes	100	0-Remission	NA	UCCS	0	Yes	No	No	Yes	Mayo	0	0	0	0	0	0	0	0	9	3	1	1	3	1	1	2	2	1	2	2	0	1	0	0	1
42	30029	Sigmoideum	3	Male	38	38	2	9-Unknown	0-No	No	No	1	12900	no	NA	0-Remission	NA	UCCS	0	Yes	No	No	No	Mayo	1	1	0	1	0	0	0	0	8	1	0	1	1	1	1	1	2	1	2	2	0	0	0	0	0
43	30048	Rectum	0	Male	37	51	183		1-Yes	Infliximab	Yes	0	7200	yes	25	0-Remission	NA	UCCS	0	No	No	Yes	No	Mayo	0	0	0	0	0	0	0	0	4	1	0	1	2	0	0	1	1	0	1	0	0	0	0	0	0
44	30049	Rectum	2	Male	27	68	495	1-Exrøyk	1-Yes	Infliximab	Yes	0	5640	yes	25	0-Remission	NA	UCCS	0	Yes	No	Yes	No	Mayo	1	1	0	0	0	0	0	0	7	2	1	1	2	0	1	2	2	0	0	0	1	0	0	0	0
[truncated: 37 more columns]
